# Supplementary material for: Four subtypes of disease-causing missense mutations underlie pathogenic protein interactions in neurodegenerative VPS13A disease
Source: J Clin Invest. 2026 Mar 24;136(10):e200890. doi: 10.1172/JCI200890 (PMC13178662; doi:10.1172/JCI200890)
Supplement: Supporting data values [file jci-136-200890-s146.xlsx]

## Sheet: Fig1D
Annexin V (MFI)
DKO-P2X7	Vps13a-/-DKO-P2X7
	None	WT	R3127Δ	E3136Δ
13864	3345	23709	891	894
9803	2255	19348	934	747
16294	2905	13610	2412	2861
9964	5208	16097
13896	1961	13646
13320	2273	16116
14017	1188	14002
18214	814	9123
13653	2691	15728
17111	400	4696
11823	519	8394
	1137	9389
	8439	6103
	463	14645
	5770	11166
	2936	10287
	2198	7780
	3164	17740
	6211	19860
	2843	20336
	5102	15651
	917	12122
	4201	14711
		8814
		16885
		12297

## Sheet: Fig2D
Annexin V (MFI)
DKO-P2X7	Vps13a-/-DKO-P2X7
	None	WT	R3119A	R3121A	DM
7441	1038	8369	1722	618	150
6827	1613	7614	1107	494	422
8677	1616	7141	1540	173	136

## Sheet: Fig2G
Annexin V (MFI)
Xk-/-DKO-P2X7
None	WT	E119A	E121A	DM
4350	12816	13003	14633	3137
2274	16004	15654	14028	2350
4875	18958	12790	13814	2301

## Sheet: Fig3E
Annexin V (MFI)
Xk-/-DKO-P2X7
None	XK	XKR2
4350	12816	7863
2274	16004	12527
4875	18958	14674

## Sheet: Fig3J
Annexin V (MFI)
Xk-/-DKO-P2X7
None	WT	E151A	E153A	DM
3585	10818	9906	9597	3173
3138	9557	9536	9200	2242
2919	9066	9975	7864	3444

## Sheet: Fig4B
Annexin V (MFI)
DKO-P2X7	Vps13a-/-DKO-P2X7
	None	WT	L67P	I90K	W2453R
13864	3345	23709	2236	381	3653
9803	2255	19348	509	294	574
16294	2905	13610	744	1318	3882
9964	5208	16097			2154
13896	1961	13646			2133
13320	2273	16116
14017	1188	14002
18214	814	9123
13653	2691	15728
17111	400	4696
11823	519	8394
	1137	9389
	8439	6103
	463	14645
	5770	11166
	2936	10287
	2198	7780
	3164	17740
	6211	19860
	2843	20336
	5102	15651
	917	12122
	4201	14711
		8814
		16885
		12297

## Sheet: Fig4C
Annexin V (MFI)
DKO-P2X7	Vps13a-/-DKO-P2X7
	None	WT	A1091P	S1446P	Q2689H	Y2713C	I2763R	M3080R	R3084H
13864	3345	23709	1175	1975	5878	10020	104	249	9106
9803	2255	19348	1503	2933	5616	12615	485	121	13214
16294	2905	13610	926	4774	7578	8767	718	708	5519
9964	5208	16097	892	2299		9798	98	229	14309
13896	1961	13646		2833		7841	986		6943
13320	2273	16116		6216		11652	1703		12890
14017	1188	14002		4915		8655	609		9333
18214	814	9123		6750		6877	248		13929
13653	2691	15728		2014		5883	169		5589
17111	400	4696		4322			631
11823	519	8394
	1137	9389
	8439	6103
	463	14645
	5770	11166
	2936	10287
	2198	7780
	3164	17740
	6211	19860
	2843	20336
	5102	15651
	917	12122
	4201	14711
		8814
		16885
		12297

## Sheet: Fig5A
FSC-A
Vps13a-/-DKO-P2X7
None	WT	I2763R
156000	139000	181000
143000	134000	184000
110000	117000	186000
130000	132000	181000

## Sheet: Fig5B
Area (µm^2)
Vps13a-/-DKO-P2X7
Individuals			Means
None	WT	I2763R	None	WT	I2763R
99.713	118.626	88.351	94.0337	92.7235	117.532
67.178	83.092	90.18	98.3063	106.48	158.539
134.186	81.493	114.151	94.0993	93.59	126.877
90.088	58.46	138.046	78.3877	78.0952	131.257
121.778	105.587	186.203
98.345	100.544	109.431
94.316	98.714	93.548
76.665	83.753	105.295
91.318	78.571	103.588
85.429	63.549	86.413
78.371	87.674	94.993
94.67	98.929	139.137
101.051	100.405	89.98
99.36	74.758	130.004
82.554	68.746	117.565
104.418	96.331	120.256
87.243	72.375	157.266
74.881	116.796	98.652
65.486	111.722	151.792
111.245	77.603	119.179
107.509	73.297	185.727
116.319	96.807	120.286
80.97	100.928	136.8
86.106	110.523	164.262
109.123	78.279	130.358
128.836	95.577	116.719
57.183	113.444	121.209
65.287	76.373	95.808
104.68	81.078	106.602
63.595	88.335	104.172
82.784	138.968	139.061
111.753	58.137	116.304
81.477	75.527	109.385
73.282	97.099	167.675
76.08	70.76	141.352
70.545	118.457	108.847
136.17	96.9	143.658
112.429	114.828	132.879
129.404	84.076	82.969
66.501	75.665	109.108
94.286	129.989	109.416
102.373	141.613	95.208
100.006		109.416
128.682		112.229
66.855		85.69
81.201		95.454
95.485		107.663
96.208		87.259
86.874		140.414
87.136		109.585
75.158		82.523
94.393		101.789
122.27		99.498
107.14		128.051
91.641		124.884
89.996		75.542
94.824		122.67
121.101		134.079
		103.527
		105.095
		155.928
		187.157
		97.207
		112.537
		112.322
		109.231
		142.12
		100.974
		140.798
		117.596
		124.361
		109.4
		120.225
		96.285
		100.451
		175.394
		122.793
		143.643
		104.111
		85.168
		130.604
		125.268
		93.532
		104.618
		110.507
		89.058
		107.263
		103.604
		81.308
		133.079
		148.917
		130.265
95.716	131.127	171.243
93.302	115.597	108.616
107.125	129.804	213.065
106.556	101.128	177.362
78.033	117.626	214.987
118.61	87.705	192.292
109.985	137.415	126.806
114.505	109.938	219.769
69.73	99.975	123.131
77.464	98.114	128.805
130.696	74.481	173.18
72.667	142.843	249.214
75.973	118.349	160.894
96.377	152.791	270.402
80.493	106.356	120.302
88.581	95.746	164.047
67.116	117.796	249.076
103.773	90.211	176.378
101.943	133.787	167.168
78.356	145.841	184.804
82.784	87.828	153.16
100.636	130.404	199.688
116.904	97.991	99.144
109.354	157.035	182.636
109.139	94.47	151.008
126.806	149.209	218.339
92.118	106.802	191.108
95.147	66.916	183.466
109.031	84.214	123.177
99.267	107.063	153.422
75.681	136.154	161.556
107.294	134.248	104.757
73.067	71.237	139.23
130.742	150.577	120.655
93.794	146.057	151.269
99.129	124.822	139.737
83.507	123.854	135.724
90.857	100.19	176.055
83.999	86.751	233.315
101.574	102.85	196.874
165.707	98.222	180.022
122.132	109.662	253.889
99.221	191.247	146.287
81.155	99.375	164.093
90.734	92.517	169.213
96.131	85.352	229.579
114.813	121.47	137.754
71.744	88.873	190.293
73.882	123.777	218.939
81.001	99.898	178.946
80.047	102.85	195.506
125.161	88.151	132.018
106.725	97.791	146.595
72.851	109.938	187.341
73.743	135.616	195.906
117.611	70.806	138.83
108.093	105.679	128.328
115.443	105.618	154.698
87.843	96.423	172.934
82.323	79.386	179.822
100.375	84.445	164
79.217	93.348	174.179
145.78	96.054	143.735
154.575	112.46	115.535
84.676	105.064	149.962
109.139	82.246	104.526
137.584	98.652	234.822
110.446	137.846	128.728
125.96	119.933	144.35
116.304	106.771	179.822
96.269	86.152	132.649
104.188	89.719	130.911
119.149	80.647	131.603
53.278	119.871	104.649
99.513	98.929	135.97
113.798	102.481	56.953
95.27	91.61	168.967
129.005	75.834	114.982
98.314	122.654	155.697
103.604	71.975	76.742
79.525	131.173	87.243
94.286	113.952	170.735
74.266	80.032	134.14
107.386	103.711	246.201
84.26	71.345	163.155
73.313	120.271	132.049
126.006	84.66	108.093
87.705	108.508	361.628
75.481	118.718	146.103
119.764	92.933	183.282
122.116	115.228	124.73
89.089	94.27	167.614
71.422	82.292	147.194
97.53	104.849	148.824
83.092	104.495	137.385
75.066	73.851	122.977
91.687	99.252	132.818
100.851	98.545	136.154
88.843	115.012	131.157
	92.763	168.629
	104.019	156.774
		165.676
		112.583
		142.843
		125.422
		194.737
		89.534
		116.058
		150.47
		121.763
		161.171
		142.766
		187.972
		132.526
		135.032
		73.513
		139.768
		138.907
		172.888
80.14	88.95	112.844
102.942	75.296	65.994
107.14	90.595	162.417
104.157	81.047	154.021
76.726	93.809	140.398
126.744	85.029	177.747
95.562	91.902	101.789
127.236	89.15	136.108
107.509	91.872	100.421
131.742	114.459	155.544
90.273	109.723	119.072
120.102	135.14	95.193
116.135	78.648	128.144
131.203	86.229	115.628
104.311	75.635	149.07
97.023	93.824	96.515
106.202	92.118	103.911
112.122	72.59	164.477
105.618	111.983	112.506
101.82	109.2	167.552
103.742	94.931	178.915
90.903	81.524	163.493
109.216	82.046	149.778
98.222	117.55	112.875
122.993	117.011	117.334
97.868	111.784	113.767
115.889	99.852	138.446
94.762	99.79	81.447
69.807	78.494	143.581
143.55	82.477	117.088
117.304	100.482	78.925
94.24	85.029	135.386
82.123	79.094	116.073
84.014	92.61	156.466
107.078	110.63	96.285
58.475	100.59	102.004
92.81	109.585	120.194
73.743	102.742	130.527
109.4	100.544	115.259
72.836	83.645	109.031
110.753	90.18	132.08
101.512	113.644	84.291
93.209	81.693	149.485
80.186	161.417	95.792
56.768	108.001	155.128
83.922	87.459	192.215
131.803	81.247	109.539
73.42	77.956	167.875
80.862	103.834	77.787
102.435	111.507	158.603
62.626	117.365	135.432
85.214	81.139	80.878
87.689	86.505	79.617
60.597	91.195	163.57
56.799	99.267	119.379
76.619	106.018	122.947
96.254	93.917	126.16
90.964	111.461	97.392
77.741	65.932	115.981
98.037	111.061	108.478
83.584	94.609	158.311
74.251	86.413	121.301
73.067	72.359	90.011
152.622	117.196	115.059
93.671	103.342	112.721
104.311	120.486	166.553
81.77	90.718	131.096
100.467	85.46	127.667
74.743	112.844	155.928
100.205	100.621	95.946
78.172	85.152	181.283
138.2	85.89	125.299
99.652	100.006	157.358
77.695	112.937	132.28
64.641	92.948	121.101
73.882	67.854	115.289
100.697	82.185	143.735
80.832	82.169	235.007
112.568	86.106	112.153
113.198	91.995	125.837
111.384	89.596	108.093
61.258	111.368	114.105
76.296	108.939	105.387
117.257	69.899	169.582
108.462	79.202	93.425
134.755	94.147	70.115
74.435	118.733	148.809
81.247	93.163	93.686
81.754	74.866	161.141
83.415	79.402	114.72
91.057	89.073	124.361
70.637	108.724	112.291
72.744	79.817	172.442
94.87	81.754	187.91
62.565	93.317	110.492
86.721	97.007	78.172
110.184	92.84	122.208
85.86	99.683	140.014
106.31	108.139	160.08
85.075	86.429	114.105
84.291	116.827	123.208
75.081	72.283	155.621
92.256	91.902	120.379
150.131	92.195	115.105
99.267	80.847	99.76
63.626	104.88	114.444
70.468	77.188	152.023
132.434	76.219	108.385
109.062	105.602	114.044
94.347	70.176	134.125
63.057	62.765	126.744
112.091	87.213	120.948
103.573	75.204	108.724
103.65	103.327	83.169
81.785	91.456	128.113
111.461	89.934	93.255
95.423	99.575	112.721
108.324	85.475	194.568
84.768	101.974	75.742
104.603	74.989	147.594
96.346	92.81	128.021
91.487	76.342	86.659
118.118	106.033	90.134
86.921	123.269	216.709
103.619	96.9	110.984
97.161	101.359	104.757
86.798	112.306	119.841
75.081	118.288	69.146
77.741	86.275	132.387
88.397	77.126	105.11
85.06	103.788	141.705
75.834	91.318	99.56
101.036	97.069	203.701
61.919	132.818	232.162
81.893	75.143	122.424
133.494	105.387	94.347
69.007	86.659	107.94
90.749	98.099	147.364
126.191	78.448	140.752
89.288	99.913	143.181
74.85	86.736	130.588
73.789	79.479	177.885
109.769	88.766	77.203
88.397	73.728	158.234
78.479	80.77	138.23
120.655	79.709	121.547
116.642	122.362	125.637
95.193	73.789	214.126
109.923	63.272	101.774
82.338	125.514	121.055
73.882	92.471	102.327
93.378	109.831	125.115
73.159	91.18	166.753
86.921	81.078	169.013
78.71	102.281	131.695
71.206	94.455	135.908
85.706	81.816	119.149
118.98	86.859	131.941
103.065	75.742	127.529
108.97	111.153	98.391
81.662	86.106	149.439
103.065	60.412	96.577
80.078	82.492	122.516
104.588		151.853
75.342		103.234
67.255		134.663
134.617		101.128
76.034		115.812
133.064		162.939
83.415		153.606
66.378		98.222
75.035		122.931
74.451		189.186
76.203		59.075
107.986		166.353
96.331		162.294
81.939		125.376
69.438		167.737
69.207		91.287
96.054		122.301
130.112		101.113
87.197		94.486
72.467		139.107
86.828		124.1
80.463		134.156
66.148		139.86
150.07		94.716
85.66		123.854
82.754		134.279
87.782		94.762
74.558		74.804
64.364		120.271
128.128		83.046
47.712		121.501
71.053		151.269
72.529		110.277
119.964		153.622
105.08		134.817
92.579		118.98
53.508		123.746
56.999		155.175
95.485		79.786
57.829		107.571
174.964		112.199
97.315		130.327
96.177		173.687
75.404		101.928
89.98
105.156
74.451
85.86
79.555
106.279
59.474
66.255
144.919
102.42
99.698
67.916
104.388
139.491
84.722
125.514
88.658
113.383
114.659
115.966
157.573
92.441
96.684
107.263
118.841
77.203
90.703
99.298
94.132
108.801
133.233
61.243	93.578	141.352
90.426	120.087	129.312
64.61	71.514	139.291
124.33	67.116	171.981
69.561	81.262	169.551
79.848	134.648	119.456
86.413	72.79	125.576
72.805	71.729	92.979
83.107	71.99	83.061
77.141	153.437	174.379
87.351	71.514	90.273
106.909	84.676	146.041
75.05	74.758	189.355
81.708	87.29	150.085
63.334	94.685	169.536
72.775	110.43	138.507
90.442	100.375	101.512
67.393	66.101	99.221
35.196	59.982	153.176
76.942	70.929	104.28
69.207	65.717	182.252
87.305	79.94	144.811
63.887	63.718	85.214
65.056	75.911	125.238
83.907	49.157	155.851
76.526	62.488	111.368
97.899	69.361	80.509
86.598	67.747	146.38
61.919	80.509	139.645
42.838	85.075	112.245
108.078	60.382	113.352
75.558	77.541	146.626
84.937	66.962	124.146
82.769	61.427	124.992
154.636	66.947	120.148
97.33	89.734	130.158
54.585	85.152	121.839
100.067	77.603	127.513
61.489	62.227	178.039
48.68	59.397	133.787
100.159	73.882	92.564
57.829	76.634	166.215
64.702	55.338	144.365
96.408	58.152	133.31
64.318	72.759	65.056
78.541	62.888	137.83
89.458	93.409	83.046
75.927	72.052	156.712
74.42	92.256	148.086
64.472	62.842	97.084
72.283	55.261	80.755
76.588	76.449	122.347
56.737	84.337	41.807
53.324	73.267	156.005
76.127	93.009	168.859
67.962	63.734	183.897
94.009	65.794	125.714
90.026	58.613	93.778
85.89	59.521	113.506
77.049	68.023	117.288
53.585	82.754	132.926
49.987	88.028	112.552
85.168	73.636	150.039
45.267	61.673	95.024
92.886	62.15	108.585
63.149	77.541	149.347
58.244	99.267	99.252
67.239	74.65	83.215
112.875	103.111	126.483
96.946	75.281	85.398
79.648	112.829	156.789
91.579	86.567	137.8
80.17	79.725	77.434
65.902	70.976	180.806
94.67	95.331	144.673
67.485	61.289	140.629
76.311	79.033	212.727
73.482	80.97	128.513
66.486	114.505	140.66
114.397	61.381	137.769
72.421	96.5	127.19
96.992	74.358	142.797
87.582	91.549	125.791
75.542	67.87	160.095
71.099	83.015	99.16
73.636		61.243
79.632		116.842
100.175		147.825
52.063		110.738
94.655		132.387
93.578		121.793
83.876		118.78
87.243		107.155
		116.781
		144.258
		83.169
		184.081
		190.293
		145.688
		201.503
		141.305
		124.607
		171.289
		97.099
		114.367
		221.476
		158.434
		138.553
		114.551
		94.624
		200.38
		53.585
		114.982
		134.986
		120.948
		119.472
		165.6
		125.791
		144.857
		166.814
		112.276
		123.146
		144.688
		144.627
		149.193
		105.08
		118.58
		121.224
		145.872
		125.745
		113.829
		203.301
		192.185
		105.495

## Sheet: Fig5C
FSC-A
WR19L		Xk-/-Xkrx-/- WR19L
None	I2763R	None	I2763R
108000	128000	109000	117000
83200	144000	86700	124000
98200	110000	99800	107000
100000		100000	126000
98200		104000	141000

[truncated: 1 more sheets: Fig5D]
